# Supplementary material for: Postsynaptic cell type and synaptic distance do not determine efficiency of monosynaptic rabies virus spread measured at synaptic resolution
Source: eLife. 2023 Dec 14;12:e89297. doi: 10.7554/eLife.89297 (PMC10721217; doi:10.7554/eLife.89297)
Supplement: Figure 1—source data 1. — Plasmid sequence for a new genetically modified rabies virus that labels presynaptic terminals with synaptophysin-RFP (SynPhRFP) and excitatory postsynaptic densities with postsynaptic density-95-GFP (PSD95GFP). [file elife-89297-fig1-data1.zip]

Archive with 1 entries (1 files):
- Rabies_Construct_Plasmid.dna
